# Supplementary material for: Genomic insights into Campylobacter jejuni from Norwegian broilers: high genetic diversity and limited persistence on farms
Source: BMC Microbiol. 2026 Feb 4;26:244. doi: 10.1186/s12866-026-04802-5 (PMC12990561; doi:10.1186/s12866-026-04802-5)
Supplement: Supplementary file 1 — Supplementary Material 1. [file 12866_2026_4802_MOESM1_ESM.xlsx]

## Sheet: Table S1
Supplementary Table S1. Shows the isolates ID, year of isolation, Farm ID, whether it is from a case or control farm, county, MLST profile, QC data of the raw sequencing reads, what system it was sequenced on and ENA accession number.
Sample	case/control	Farm ID	Isolation year	County	Region	mlst/sequence_type	Reads_QC/Coverage	Reads_QC/GC-Content	Reads_QC/Mean-PhredScore	Reads_QC/ProportionOfMappedReads (%)	Reads_QC/ReadLength (bp)	Reads_QC/SpeciesName	Sequencing machine	Accession number
2013-01-5204	control	22	2013	Trøndelag	Mid-Norway	945	117	30.0	34.82	96.5	301	Campylobacter-jejuni	Illumina MiSeq	ERS27207348
2013-01-5885	case	1	2013	Vestfold	Eastern Norway	677	138	30.0	34.83	98.27	301	Campylobacter-jejuni	Illumina MiSeq	ERS27207349
2013-01-5453	case	62	2013	Trøndelag	Mid-Norway	267	89	31.0	34.83	97.8	301	Campylobacter-jejuni	Illumina MiSeq	ERS27207350
2013-01-4741	case	44	2013	Innlandet	Eastern Norway	45	110	30.0	34.35	97.43	301	Campylobacter-jejuni	Illumina MiSeq	ERS27207351
2013-01-5793	case	71	2013	Trøndelag	Mid-Norway	45	108	30.0	34.94	97.46	301	Campylobacter-jejuni	Illumina MiSeq	ERS27207354
2016-01-2771	control	76	2016	Trøndelag	Mid-Norway	42	234	30.0	33.61	94.96	149	Campylobacter-jejuni	Illumina NextSeq 550	ERS27207355
2016-01-3503	case	9	2016	Rogaland	Western Norway	21	199	30.0	33.49	92.12	149	Campylobacter-jejuni	Illumina NextSeq 550	ERS27207356
2016-01-2776	control	50	2016	Innlandet	Eastern Norway	42	119	31.0	33.51	94.94	149	Campylobacter-jejuni	Illumina NextSeq 550	ERS27207357
2013-01-6368	case	1	2013	Vestfold	Eastern Norway	677	87	30.0	34.38	98.27	301	Campylobacter-jejuni	Illumina MiSeq	ERS27207358
2016-01-3987	control	80	2016	Trøndelag	Mid-Norway	3971	148	30.0	33.56	89.49	149	Campylobacter-jejuni	Illumina NextSeq 550	ERS27207359
2011-01-6539	control	12	2011	Rogaland	Western Norway	48	116	30.0	34.04	89.94	301	Campylobacter-jejuni	Illumina MiSeq	ERS27207360
2016-01-2956	case	65	2016	Trøndelag	Mid-Norway	45	143	30.0	33.43	97.39	149	Campylobacter-jejuni	Illumina NextSeq 550	ERS27207361
2022-01-3725-1	case	53	2022	Innlandet	Eastern Norway	45	146	30.0	33.41	97.07	149	Campylobacter-jejuni	Illumina NextSeq 550	ERS27207362
2016-01-3034	control	72	2016	Trøndelag	Mid-Norway	3971	262	30.0	33.47	90.62	149	Campylobacter-jejuni	Illumina NextSeq 550	ERS27207363
2016-01-3198	control	10	2016	Rogaland	Western Norway	257	245	30.0	33.59	89.9	149	Campylobacter-jejuni	Illumina NextSeq 550	ERS27207365
2016-01-3818	control	5	2016	Rogaland	Western Norway	19	99	31.0	33.42	92.31	149	Campylobacter-jejuni	Illumina NextSeq 550	ERS27207366
2013-01-6235	case	1	2013	Vestfold	Eastern Norway	677	106	30.0	34.25	98.36	301	Campylobacter-jejuni	Illumina MiSeq	ERS27207367
2022-01-3789-1	case	3	2022	Rogaland	Western Norway	21	119	30.0	33.39	91.71	149	Campylobacter-jejuni	Illumina NextSeq 550	ERS27207368
2022-01-4122-1	case	4	2022	Rogaland	Western Norway	21	144	30.0	33.46	91.74	149	Campylobacter-jejuni	Illumina NextSeq 550	ERS27207369
2016-01-3199	control	7	2016	Rogaland	Western Norway	177	410	30.0	33.64	96.0	149	Campylobacter-jejuni	Illumina NextSeq 550	ERS27207370
2016-01-3674	control	84	2016	Trøndelag	Mid-Norway	4080	147	30.0	33.45	94.59	149	Campylobacter-jejuni	Illumina NextSeq 550	ERS27207371
2016-01-3615	control	66	2016	Trøndelag	Mid-Norway	230	134	30.0	33.42	97.68	149	Campylobacter-jejuni	Illumina NextSeq 550	ERS27207372
2016-01-3733	case	16	2016	Rogaland	Western Norway	21	241	30.0	33.58	91.95	149	Campylobacter-jejuni	Illumina NextSeq 550	ERS27207373
2013-01-7274	control	37	2013	Østfold	Eastern Norway	48	135	30.0	34.16	89.28	301	Campylobacter-jejuni	Illumina MiSeq	ERS27207374
2016-01-3502-2	control	56	2016	Vestfold	Eastern Norway	45	111	30.0	33.39	97.54	149	Campylobacter-jejuni	Illumina NextSeq 550	ERS27207376
2016-01-2432	case	20	2016	Rogaland	Western Norway	262	99	30.0	34.26	93.66	301	Campylobacter-jejuni	Illumina MiSeq	ERS27207378
2016-01-3305	control	60	2016	Trøndelag	Mid-Norway	696	188	30.0	33.58	96.6	149	Campylobacter-jejuni	Illumina NextSeq 550	ERS27207379
2022-01-3906-1	case	49	2022	Innlandet	Eastern Norway	8555	175	30.0	33.16	94.25	149	Campylobacter-jejuni	Illumina NextSeq 550	ERS27207380
2016-01-3200	control	7	2016	Rogaland	Western Norway	177	179	30.0	33.47	95.94	149	Campylobacter-jejuni	Illumina NextSeq 550	ERS27207381
2016-01-3939	case	20	2016	Rogaland	Western Norway	257	183	30.0	33.53	89.89	149	Campylobacter-jejuni	Illumina NextSeq 550	ERS27207382
2016-01-3908	control	75	2016	Trøndelag	Mid-Norway	230	149	30.0	33.48	97.74	149	Campylobacter-jejuni	Illumina NextSeq 550	ERS27207383
2016-01-2899	control	59	2016	Trøndelag	Mid-Norway	61	320	30.0	33.41	95.55	149	Campylobacter-jejuni	Illumina NextSeq 550	ERS27207384
2016-01-3502-1	control	56	2016	Vestfold	Eastern Norway	45	104	30.0	33.44	97.52	149	Campylobacter-jejuni	Illumina NextSeq 550	ERS27207386
2022-01-3005-1	case	4	2022	Rogaland	Western Norway	48	180	30.0	33.43	89.83	149	Campylobacter-jejuni	Illumina NextSeq 550	ERS27207387
2016-01-3195	control	82	2016	Trøndelag	Mid-Norway	230	382	30.0	33.8	97.8	149	Campylobacter-jejuni	Illumina NextSeq 550	ERS27207388
2016-01-2976	control	84	2016	Trøndelag	Mid-Norway	45	280	30.0	33.54	97.37	149	Campylobacter-jejuni	Illumina NextSeq 550	ERS27207389
2013-01-6367	control	14	2013	Rogaland	Western Norway	177	115	30.0	34.39	95.45	301	Campylobacter-jejuni	Illumina MiSeq	ERS27207390
2016-01-2801	control	30	2016	Østfold	Eastern Norway	14455	82	30.0	34.72	98.12	301	Campylobacter-jejuni	Illumina MiSeq	ERS27207391
2016-01-2377	control	17	2016	Rogaland	Western Norway	262	97	30.0	33.94	93.75	301	Campylobacter-jejuni	Illumina MiSeq	ERS27207392
2011-01-5086	control	34	2011	Østfold	Eastern Norway	45	156	30.0	34.35	96.98	301	Campylobacter-jejuni	Illumina MiSeq	ERS27207347
2011-01-4145	control	74	2011	Trøndelag	Mid-Norway	21	126	30.0	33.95	91.64	301	Campylobacter-jejuni	Illumina MiSeq	ERS27207394
2013-01-3275	case	49	2013	Innlandet	Eastern Norway	2150	105	30.0	34.63	92.49	301	Campylobacter-jejuni	Illumina MiSeq	ERS27207395
2013-01-4666	control	41	2013	Innlandet	Eastern Norway	3971	161	30.0	35.2	89.09	301	Campylobacter-jejuni	Illumina MiSeq	ERS27207396
2011-01-6740	case	16	2011	Rogaland	Western Norway	48	105	30.0	34.47	90.19	301	Campylobacter-jejuni	Illumina MiSeq	ERS27207397
2011-01-4925	control	18	2011	Rogaland	Western Norway	334	139	30.0	34.97	97.61	301	Campylobacter-jejuni	Illumina MiSeq	ERS27207398
2011-01-4144	control	31	2011	Østfold	Eastern Norway	45	143	30.0	34.21	97.39	301	Campylobacter-jejuni	Illumina MiSeq	ERS27207399
2013-01-3693	control	32	2013	Østfold	Eastern Norway	1367	112	30.0	34.95	96.85	301	Campylobacter-jejuni	Illumina MiSeq	ERS27207400
2013-01-4453	control	42	2013	Innlandet	Eastern Norway	13547	143	30.0	35.09	92.7	301	Campylobacter-jejuni	Illumina MiSeq	ERS27207401
2011-01-5132	control	64	2011	Trøndelag	Mid-Norway	45	94	30.0	33.53	97.18	301	Campylobacter-jejuni	Illumina MiSeq	ERS27207402
2013-01-4064	control	58	2013	Trøndelag	Mid-Norway	1276	80	30.0	34.63	95.13	301	Campylobacter-jejuni	Illumina MiSeq	ERS27207403
2013-01-4974	control	25	2013	Østfold	Eastern Norway	61	108	30.0	34.53	94.44	301	Campylobacter-jejuni	Illumina MiSeq	ERS27207404
2013-01-4133	control	39	2013	Buskerud	Eastern Norway	794	101	30.0	34.97	98.0	301	Campylobacter-jejuni	Illumina MiSeq	ERS27207405
2013-01-5619	control	77	2013	Trøndelag	Mid-Norway	3971	123	30.0	35.06	89.45	301	Campylobacter-jejuni	Illumina MiSeq	ERS27207406
2013-01-4718	control	29	2013	Østfold	Eastern Norway	2219	147	30.0	35.14	97.67	301	Campylobacter-jejuni	Illumina MiSeq	ERS27207407
2011-01-4722	control	6	2011	Rogaland	Western Norway	273	170	30.0	34.6	84.72	301	Campylobacter-jejuni	Illumina MiSeq	ERS27207408
2011-01-6525	control	52	2011	Innlandet	Eastern Norway	230	79	30.0	34.37	97.26	301	Campylobacter-jejuni	Illumina MiSeq	ERS27207409
2013-01-3892	case	46	2013	Innlandet	Eastern Norway	21	126	30.0	34.05	91.33	301	Campylobacter-jejuni	Illumina MiSeq	ERS27207410
2011-01-4211	control	24	2011	Østfold	Eastern Norway	45	118	30.0	34.3	97.28	301	Campylobacter-jejuni	Illumina MiSeq	ERS27207411
2013-01-4689	control	55	2013	Vestfold	Eastern Norway	11	165	30.0	35.05	97.69	301	Campylobacter-jejuni	Illumina MiSeq	ERS27207412
2011-01-5349	control	67	2011	Trøndelag	Mid-Norway	3971	157	30.0	34.38	89.39	301	Campylobacter-jejuni	Illumina MiSeq	ERS27207413
2013-01-4040	control	28	2013	Østfold	Eastern Norway	3863	116	30.0	35.06	95.33	301	Campylobacter-jejuni	Illumina MiSeq	ERS27207414
2011-01-5918	control	2	2011	Rogaland	Western Norway	45	147	30.0	34.57	96.96	301	Campylobacter-jejuni	Illumina MiSeq	ERS27207416
2011-01-4900	control	26	2011	Buskerud	Eastern Norway	45	186	30.0	34.42	97.01	301	Campylobacter-jejuni	Illumina MiSeq	ERS27207417
2013-01-4876	control	47	2013	Innlandet	Eastern Norway	945	121	30.0	34.92	96.34	301	Campylobacter-jejuni	Illumina MiSeq	ERS27207418
2011-01-5317	control	57	2011	Agder	Southern Norway	677	204	29.0	34.56	98.42	301	Campylobacter-jejuni	Illumina MiSeq	ERS27207419
2013-01-4460	control	35	2013	Østfold	Eastern Norway	637	139	30.0	35.34	91.14	301	Campylobacter-jejuni	Illumina MiSeq	ERS27207421
2013-01-4690	control	36	2013	Østfold	Eastern Norway	1701	125	30.0	34.46	97.24	301	Campylobacter-jejuni	Illumina MiSeq	ERS27207422
2011-01-3926	control	8	2011	Rogaland	Western Norway	21	111	30.0	34.54	91.19	301	Campylobacter-jejuni	Illumina MiSeq	ERS27207423
2011-01-5084	case	68	2011	Trøndelag	Mid-Norway	262	154	30.0	34.23	93.72	301	Campylobacter-jejuni	Illumina MiSeq	ERS27207424
2011-01-6320	control	70	2011	Trøndelag	Mid-Norway	45	138	30.0	34.1	97.26	301	Campylobacter-jejuni	Illumina MiSeq	ERS27207425
2020-01-2888	case	3	2020	Rogaland	Western Norway	583	36	30.0	33.16	97.69	149	Campylobacter-jejuni	Illumina NextSeq 550	ERS27207426
2016-01-2522	control	82	2016	Trøndelag	Mid-Norway	5359	123	30.5	34.12	88.94	301	Campylobacter-jejuni	Illumina MiSeq	ERS27207428
2016-01-2705	control	78	2016	Trøndelag	Mid-Norway	137	134	30.0	34.38	97.29	301	Campylobacter-jejuni	Illumina MiSeq	ERS27207429
2016-01-2802	case	9	2016	Rogaland	Western Norway	61	94	30.0	34.36	95.2	301	Campylobacter-jejuni	Illumina MiSeq	ERS27207431
2013-01-6799	control	27	2013	Buskerud	Eastern Norway	45	100	30.0	34.49	97.34	301	Campylobacter-jejuni	Illumina MiSeq	ERS27207432
2016-01-2521	control	83	2016	Trøndelag	Mid-Norway	5359	90	30.0	34.42	88.75	301	Campylobacter-jejuni	Illumina MiSeq	ERS27207433
2016-01-2648	control	61	2016	Trøndelag	Mid-Norway	21	92	31.0	33.99	91.07	301	Campylobacter-jejuni	Illumina MiSeq	ERS27207434
2016-01-2774	control	38	2016	Akershus	Eastern Norway	45	91	30.0	34.32	97.32	301	Campylobacter-jejuni	Illumina MiSeq	ERS27207435
2016-01-2359	control	19	2016	Rogaland	Western Norway	262	114	30.0	34.44	93.51	301	Campylobacter-jejuni	Illumina MiSeq	ERS27207436
2013-01-6264	control	54	2013	Innlandet	Eastern Norway	45	76	30.0	34.22	97.37	301	Campylobacter-jejuni	Illumina MiSeq	ERS27207437
2016-01-2662	control	60	2016	Trøndelag	Mid-Norway	48	80	30.0	34.31	89.75	301	Campylobacter-jejuni	Illumina MiSeq	ERS27207438
2016-01-2416	case	1	2016	Vestfold	Eastern Norway	1080	98	30.0	34.37	96.66	301	Campylobacter-jejuni	Illumina MiSeq	ERS27207439
2016-01-2577	control	23	2016	Trøndelag	Mid-Norway	45	86	30.0	34.28	97.48	301	Campylobacter-jejuni	Illumina MiSeq	ERS27207440
2013-01-6039	case	4	2013	Rogaland	Western Norway	7674	97	30.0	33.99	94.84	301	Campylobacter-jejuni	Illumina MiSeq	ERS27207441
2013-01-6603	control	73	2013	Trøndelag	Mid-Norway	137	163	30.0	34.78	97.23	301	Campylobacter-jejuni	Illumina MiSeq	ERS27207442
2016-01-2519	control	40	2016	Buskerud	Eastern Norway	45	90	30.0	34.31	97.3	301	Campylobacter-jejuni	Illumina MiSeq	ERS27207443
2013-01-8141	control	33	2013	Østfold	Eastern Norway	53	100	30.0	34.33	91.35	301	Campylobacter-jejuni	Illumina MiSeq	ERS27207444
2020-01-2910	case	44	2020	Innlandet	Eastern Norway	45	64	30.0	33.67	97.17	149	Campylobacter-jejuni	Illumina NextSeq 550	ERS27207445
2020-01-3512	case	4	2020	Rogaland	Western Norway	50	82	30.0	33.63	86.19	149	Campylobacter-jejuni	Illumina NextSeq 550	ERS27207446
2020-01-3257	control	13	2020	Rogaland	Western Norway	48	60	30.5	33.48	91.48	149	Campylobacter-jejuni	Illumina NextSeq 550	ERS27207447
2020-01-3082	case	65	2020	Trøndelag	Mid-Norway	11837	60	30.0	33.55	97.81	149	Campylobacter-jejuni	Illumina NextSeq 550	ERS27207448
2020-01-3106	case	62	2020	Trøndelag	Mid-Norway	1701	64	30.0	33.62	97.38	149	Campylobacter-jejuni	Illumina NextSeq 550	ERS27207450
2020-01-4332	case	49	2020	Innlandet	Eastern Norway	699	47	30.0	33.56	95.39	149	Campylobacter-jejuni	Illumina NextSeq 550	ERS27207451
2020-01-3163	case	46	2020	Innlandet	Eastern Norway	45	35	30.0	33.56	97.55	149	Campylobacter-jejuni	Illumina NextSeq 550	ERS27207452
2020-01-3674	control	81	2020	Trøndelag	Mid-Norway	45	39	30.0	33.5	97.57	149	Campylobacter-jejuni	Illumina NextSeq 550	ERS27207453
2020-01-2485	case	3	2020	Rogaland	Western Norway	583	50	30.0	33.53	97.78	149	Campylobacter-jejuni	Illumina NextSeq 550	ERS27207454
2020-01-3255	control	45	2020	Innlandet	Eastern Norway	1080	57	30.0	33.56	96.41	149	Campylobacter-jejuni	Illumina NextSeq 550	ERS27207455
2020-01-3206	case	53	2020	Innlandet	Eastern Norway	21	52	30.0	33.59	90.92	149	Campylobacter-jejuni	Illumina NextSeq 550	ERS27207456
2020-01-3307	case	68	2020	Trøndelag	Mid-Norway	230	59	30.0	33.62	97.8	149	Campylobacter-jejuni	Illumina NextSeq 550	ERS27207457
2020-01-3081	control	63	2020	Trøndelag	Mid-Norway	11	55	30.0	33.67	97.68	149	Campylobacter-jejuni	Illumina NextSeq 550	ERS27207459
2020-01-3515	case	69	2020	Trøndelag	Mid-Norway	137	71	30.0	33.61	97.29	149	Campylobacter-jejuni	Illumina NextSeq 550	ERS27207460
2020-01-3334	control	51	2020	Innlandet	Eastern Norway	11	82	30.0	33.55	97.7	149	Campylobacter-jejuni	Illumina NextSeq 550	ERS27207461
2020-01-2804	case	69	2020	Trøndelag	Mid-Norway	45	57	30.0	33.51	97.51	149	Campylobacter-jejuni	Illumina NextSeq 550	ERS27207462
2020-01-2991	control	79	2020	Trøndelag	Mid-Norway	230	50	30.0	33.59	97.76	149	Campylobacter-jejuni	Illumina NextSeq 550	ERS27207463
2020-01-3516	case	69	2020	Trøndelag	Mid-Norway	137	53	30.0	33.57	97.2	149	Campylobacter-jejuni	Illumina NextSeq 550	ERS27207464
2020-01-2990	control	79	2020	Trøndelag	Mid-Norway	45	44	31.0	33.54	97.47	149	Campylobacter-jejuni	Illumina NextSeq 550	ERS27207465
2020-01-3391	case	71	2020	Trøndelag	Mid-Norway	11	103	30.0	33.55	97.69	149	Campylobacter-jejuni	Illumina NextSeq 550	ERS27207466
2020-01-3019	control	43	2020	Innlandet	Eastern Norway	45	62	30.0	33.48	97.08	149	Campylobacter-jejuni	Illumina NextSeq 550	ERS27207467
2020-01-3080	case	68	2020	Trøndelag	Mid-Norway	61	53	30.0	33.64	94.6	149	Campylobacter-jejuni	Illumina NextSeq 550	ERS27207468
2020-01-2543	control	15	2020	Rogaland	Western Norway	21	56	30.0	33.61	92.03	149	Campylobacter-jejuni	Illumina NextSeq 550	ERS27207469
2020-01-2643	case	68	2020	Trøndelag	Mid-Norway	230	57	30.0	33.59	97.58	149	Campylobacter-jejuni	Illumina NextSeq 550	ERS27207470
2020-01-2908	case	44	2020	Innlandet	Eastern Norway	45	53	30.0	33.61	96.97	149	Campylobacter-jejuni	Illumina NextSeq 550	ERS27207471
2020-01-2602	control	21	2020	Rogaland	Western Norway	48	71	30.0	33.62	90.99	149	Campylobacter-jejuni	Illumina NextSeq 550	ERS27207472
2020-01-3517	case	3	2020	Rogaland	Western Norway	583	78	30.0	33.52	97.67	149	Campylobacter-jejuni	Illumina NextSeq 550	ERS27207474
2020-01-3079 (Campy41)	control	48	2020	Innlandet	Eastern Norway	267	17	30.0	35.07	97.51	301	Campylobacter-jejuni	Illumina MiSeq	ERS27207475
2020-01-4040	control	11	2020	Rogaland	Western Norway	257	69	30.0	33.49	90.15	149	Campylobacter-jejuni	Illumina NextSeq 550	ERS27207476
2020-01-3333	case	49	2020	Innlandet	Eastern Norway	45	55	30.0	33.57	97.57	149	Campylobacter-jejuni	Illumina NextSeq 550	ERS27207477

## Sheet: Table S2
Supplementary Table S2. Genes (n=13) identified as significantly associated with isolates from control farms (n=75)
Gene
modD
kdpA
flgQ
dut
rsmD
hisH
tonB
pseF
pseG
pseB
bioD
kpsC
mepA
